# Supplementary material for: Selection Signatures in Italian Livestock Guardian and Herding Shepherd Dogs
Source: Vet Sci. 2022 Dec 21;10(1):3. doi: 10.3390/vetsci10010003 (PMC9862740; doi:10.3390/vetsci10010003)
Supplement: Supplementary file 1 [file vetsci-10-00003-s001.zip]

Archive with 3 entries (3 files):
- supplementary/Table S1.pdf
- supplementary/Table S2.pdf
- supplementary/Table S3.xlsx
