# Supplementary material for: Selection Signatures in Italian Livestock Guardian and Herding Shepherd Dogs
Source: Vet Sci. 2022 Dec 21;10(1):3. doi: 10.3390/vetsci10010003 (PMC9862740; doi:10.3390/vetsci10010003)
Supplement: Supplementary file 1 [file vetsci-10-00003-s001.zip › supplementary/Table S3.xlsx]

## Sheet: Geni TOT
CFA	Gene symbol	Gene name	Group	Consensus of FST - XP-EHH analyses
1	GJA1	gap junction protein alpha 1	Both groups	No
1	HSF2	heat shock transcription factor 2	Both groups	No
1	PKIB	protein kinase (cAMP-dependent, catalytic) inhibitor beta	Herding shepherd dogs	No
1	SERINC1	serine incorporator 1	Both groups	No
1	TBC1D32	TBC1 domain family member 32	Both groups	No
4	ACTN2	actinin alpha 2	Herding shepherd dogs	Yes
4	MTR	5-methyltetrahydrofolate-homocysteine methyltransferase	Herding shepherd dogs	No
4	RYR2	ryanodine receptor 2	Herding shepherd dogs	No
5	ACAD8	acyl-CoA dehydrogenase family member 8	Livestock guardians	No
5	GLB1L3	galactosidase beta 1 like 3	Livestock guardians	No
5	IGSF9B	immunoglobulin superfamily member 9B	Livestock guardians	No
5	JAM3	junctional adhesion molecule 3	Livestock guardians	No
5	NCAPD3	non-SMC condensin II complex subunit D3	Livestock guardians	No
5	NTM	neurotrimin	Livestock guardians	No
5	OPCML	opioid binding protein/cell adhesion molecule like	Livestock guardians	No
5	SPATA19	spermatogenesis associated 19	Livestock guardians	No
5	THYN1	thymocyte nuclear protein 1	Livestock guardians	No
5	VPS26B	VPS26, retromer complex component B	Livestock guardians	No
9	BIRC5	Baculoviral IAP repeat-containing protein 5	Livestock guardians	No
9	C17orf99	chromosome 17 open reading frame 99	Livestock guardians	No
9	CANT1	calcium activated nucleotidase 1	Livestock guardians	No
9	CARD14	caspase recruitment domain family member 14	Livestock guardians	No
9	CBX2	chromobox 2	Livestock guardians	No
9	CBX4	chromobox 4	Livestock guardians	No
9	CBX8	chromobox 8	Livestock guardians	No
9	CCDC40	coiled-coil domain containing 40	Livestock guardians	No
9	CEP295NL	CEP295 N-terminal like	Livestock guardians	No
9	CYTH1	cytohesin 1	Livestock guardians	No
9	EIF4A3	eukaryotic translation initiation factor 4A3	Livestock guardians	No
9	ENDOV	endonuclease V	Livestock guardians	No
9	ENGASE	endo-beta-N-acetylglucosaminidase	Livestock guardians	No
9	ENPP7	ectonucleotide pyrophosphatase/phosphodiesterase 7	Livestock guardians	No
9	GAA	glucosidase alpha, acid	Livestock guardians	No
9	LGALS3BP	galectin 3 binding protein	Livestock guardians	No
9	NPTX1	neuronal pentraxin 1	Livestock guardians	No
9	PGS1	phosphatidylglycerophosphate synthase 1	Livestock guardians	No
9	RBFOX3	RNA binding protein, fox-1 homolog 3	Livestock guardians	No
9	RNF213	ring finger protein 213	Livestock guardians	No
9	RPTOR	regulatory associated protein of MTOR complex 1	Livestock guardians	No
9	SEC14L1	SEC14 like lipid binding 1	Livestock guardians	No
9	SEPT9	septin 9	Livestock guardians	No
9	SGSH	N-sulfoglucosamine sulfohydrolase	Livestock guardians	No
9	SLC26A11	solute carrier family 26 member 11	Livestock guardians	No
9	SOCS3	suppressor of cytokine signaling 3	Livestock guardians	No
9	SYNGR2	synaptogyrin 2	Livestock guardians	No
9	TBC1D16	TBC1 domain family member 16	Livestock guardians	No
9	TIMP2	TIMP metallopeptidase inhibitor 2	Livestock guardians	No
9	TK1	thymidine kinase 1	Livestock guardians	No
9	TMC6	transmembrane channel like 6	Livestock guardians	No
9	TMC8	transmembrane channel like 8	Livestock guardians	No
9	TMEM235	transmembrane protein 235	Livestock guardians	No
9	TNRC6C	trinucleotide repeat containing 6C	Livestock guardians	No
9	USP36	ubiquitin specific peptidase 36	Livestock guardians	No
10	CNOT11	CCR4-NOT transcription complex subunit 11	Livestock guardians	No
10	CREG2	cellular repressor of E1A stimulated genes 2	Livestock guardians	No
10	GNS	glucosamine (N-acetyl)-6-sulfatase	Herding shepherd dogs	No
10	IL18R1	interleukin 18 receptor 1	Livestock guardians	No
10	IL18RAP	interleukin 18 receptor accessory protein	Livestock guardians	No
10	IL1R1	interleukin 1 receptor type 1	Livestock guardians	No
10	IL1R2	interleukin 1 receptor type 2	Livestock guardians	No
10	IL1RL1	interleukin 1 receptor like 1	Livestock guardians	No
10	LEMD3	LEM domain containing 3	Herding shepherd dogs	No
10	LLPH	LLP homolog, long-term synaptic facilitation	Herding shepherd dogs	No
10	MAP4K4	mitogen-activated protein kinase kinase kinase kinase 4	Livestock guardians	No
10	MFSD9	major facilitator superfamily domain containing 9	Livestock guardians	No
10	MSRB3	methionine sulfoxide reductase B3	Herding shepherd dogs	No
10	NPAS2	neuronal PAS domain protein 2	Livestock guardians	No
10	RASSF3	Ras association domain family member 3	Herding shepherd dogs	No
10	RFX8	RFX family member 8, lacking RFX DNA binding domain	Livestock guardians	No
10	RPL31		Livestock guardians	No
10	SLC9A2	solute carrier family 9 member A2	Livestock guardians	No
10	TBC1D30	TBC1 domain family member 30	Herding shepherd dogs	No
10	TBC1D8	TBC1 domain family member 8	Livestock guardians	No
10	TMEM182	transmembrane protein 182	Livestock guardians	No
10	UBE2N	ubiquitin-conjugating enzyme E2 N	Livestock guardians	No
10	WIF1	WNT inhibitory factor 1	Herding shepherd dogs	No
13	ADCK5	aarF domain containing kinase 5	Livestock guardians	No
13	ANKRD46	ankyrin repeat domain 46	Herding shepherd dogs	No
13	ARHGAP39	Rho GTPase activating protein 39	Livestock guardians	No
13	BOP1	block of proliferation 1	Livestock guardians	No
13	C8orf33	chromosome 8 open reading frame 33	Livestock guardians	No
13	cfa-mir-599	cfa-mir-599	Herding shepherd dogs	No
13	cfa-mir-875	cfa-mir-875	Herding shepherd dogs	No
13	CHRNA3	cholinergic receptor nicotinic alpha 3 subunit	Livestock guardians	No
13	CHRNA5	cholinergic receptor nicotinic alpha 5 subunit	Livestock guardians	No
13	CHRNB4	cholinergic receptor nicotinic beta 4 subunit	Livestock guardians	No
13	COMMD5	COMM domain containing 5	Livestock guardians	No
13	CPSF1	cleavage and polyadenylation specific factor 1	Livestock guardians	No
13	CYC1	cytochrome c1	Livestock guardians	No
13	CYHR1	cysteine and histidine rich 1	Livestock guardians	No
13	DGAT1	diacylglycerol O-acyltransferase 1	Livestock guardians	No
13	EXOSC4	exosome component 4	Livestock guardians	No
13	FBXO43	F-box protein 43	Herding shepherd dogs	No
13	FOXH1	forkhead box H1	Livestock guardians	No
13	GPAA1	glycosylphosphatidylinositol anchor attachment 1	Livestock guardians	No
13	GPT	glutamic--pyruvic transaminase	Livestock guardians	No
13	GRHL2	grainyhead like transcription factor 2	Herding shepherd dogs	No
13	GRINA	glutamate ionotropic receptor NMDA type subunit associated protein 1	Livestock guardians	No
13	HGH1	HGH1 homolog	Livestock guardians	No
13	HSF1	heat shock transcription factor 1	Livestock guardians	No
13	HYKK	hydroxylysine kinase	Livestock guardians	No
13	IREB2	iron responsive element binding protein 2	Livestock guardians	No
13	KIFC2	kinesin family member C2	Livestock guardians	No
13	KLF10	Kruppel like factor 10	Herding shepherd dogs	No
13	LRRC14	leucine rich repeat containing 14	Livestock guardians	No
13	LRRC24	leucine rich repeat containing 24	Livestock guardians	No
13	MFSD3	major facilitator superfamily domain containing 3	Livestock guardians	No
13	MROH1	maestro heat like repeat family member 1	Livestock guardians	No
13	ODF1	outer dense fiber of sperm tails 1	Herding shepherd dogs	No
13	OPLAH	5-oxoprolinase (ATP-hydrolysing)	Livestock guardians	No
13	PABPC1	poly(A) binding protein cytoplasmic 1	Herding shepherd dogs	No
13	PLEC	plectin	Livestock guardians	No
13	PPP1R16A	protein phosphatase 1 regulatory subunit 16A	Livestock guardians	No
13	RECQL4	RecQ like helicase 4	Livestock guardians	No
13	RGS22	regulator of G-protein signaling 22	Herding shepherd dogs	No
13	RNF19A	ring finger protein 19A, RBR E3 ubiquitin protein ligase	Herding shepherd dogs	No
13	RPL8	ribosomal protein L8	Livestock guardians	No
13	RRM2B	ribonucleotide reductase regulatory TP53 inducible subunit M2B	Both groups	No
13	SHARPIN	SHANK associated RH domain interactor	Livestock guardians	No
13	SLC39A4	solute carrier family 39 member 4	Livestock guardians	No
13	SNX31	sorting nexin 31	Herding shepherd dogs	No
13	TMEM249	transmembrane protein 249	Livestock guardians	No
13	TONSL	tonsoku-like, DNA repair protein	Livestock guardians	No
13	UBR5	ubiquitin protein ligase E3 component n-recognin 5	Both groups	No
13	VPS13B	vacuolar protein sorting 13 homolog B	Both groups	No
13	VPS28	VPS28, ESCRT-I subunit	Livestock guardians	No
13	WDR97	WD repeat domain 97	Livestock guardians	No
13	WFS1	wolframin ER transmembrane glycoprotein	Livestock guardians	No
13	ZNF16	zinc finger protein 16	Livestock guardians	No
13	ZNF250	zinc finger protein 250	Livestock guardians	No
13	ZNF34	zinc finger protein 34	Livestock guardians	No
13	ZNF517	zinc finger protein 517	Livestock guardians	No
13	ZNF7	zinc finger protein 7	Livestock guardians	No
14	EXOC4	exocyst complex component 4	Herding shepherd dogs	Yes
17	ACTG2	actin, gamma 2, smooth muscle, enteric	Herding shepherd dogs	No
17	ALMS1	ALMS1, centrosome and basal body associated protein	Herding shepherd dogs	No
17	AMPD1	adenosine monophosphate deaminase 1	Herding shepherd dogs	No
17	AP4B1	adaptor related protein complex 4 beta 1 subunit	Herding shepherd dogs	No
17	AUP1	ancient ubiquitous protein 1	Herding shepherd dogs	No
17	BCAS2	breast carcinoma amplified sequence 2	Herding shepherd dogs	No
17	BCL2L15	BCL2 like 15	Herding shepherd dogs	No
17	BOLA3	bolA family member 3	Herding shepherd dogs	No
17	C2orf78	chromosome 2 open reading frame 78	Herding shepherd dogs	No
17	C2orf81	chromosome 2 open reading frame 81	Herding shepherd dogs	No
17	CCDC142	coiled-coil domain containing 142	Herding shepherd dogs	No
17	CDK2AP1	cyclin-dependent kinase 2 associated protein 1	Herding shepherd dogs	No
17	CSDE1	cold shock domain containing E1	Herding shepherd dogs	No
17	CYP26B1	cytochrome P450 family 26 subfamily B member 1	Herding shepherd dogs	No
17	DCLRE1B	DNA cross-link repair 1B	Herding shepherd dogs	No
17	DCTN1	dynactin subunit 1	Herding shepherd dogs	No
17	DENND2C	DENN domain containing 2C	Herding shepherd dogs	No
17	DGUOK	deoxyguanosine kinase	Herding shepherd dogs	No
17	DQX1	DEAQ-box RNA dependent ATPase 1	Herding shepherd dogs	No
17	DUSP11	dual specificity phosphatase 11	Herding shepherd dogs	No
17	DYSF	dysferlin	Herding shepherd dogs	Yes
17	EGR4	early growth response 4	Herding shepherd dogs	No
17	FBXO41	F-box protein 41	Herding shepherd dogs	No
17	HIPK1	homeodomain interacting protein kinase 1	Herding shepherd dogs	No
17	HTRA2	Canis lupus familiaris HtrA serine peptidase 2 (HTRA2), mRNA.	Herding shepherd dogs	No
17	LBX2	ladybird homeobox 2	Herding shepherd dogs	No
17	LOXL3	lysyl oxidase like 3	Herding shepherd dogs	No
17	MOB1A	MOB kinase activator 1A	Herding shepherd dogs	No
17	MOGS	mannosyl-oligosaccharide glucosidase	Herding shepherd dogs	No
17	NAGK	N-acetylglucosamine kinase	Herding shepherd dogs	No
17	NAT8	N-acetyltransferase 8 (putative)	Herding shepherd dogs	No
17	NGF	nerve growth factor	Herding shepherd dogs	No
17	NRAS	GTPase NRas	Herding shepherd dogs	No
17	OLFML3	olfactomedin like 3	Herding shepherd dogs	No
17	PAIP2B	poly(A) binding protein interacting protein 2B	Herding shepherd dogs	No
17	PCGF1	polycomb group ring finger 1	Herding shepherd dogs	No
17	PHTF1	putative homeodomain transcription factor 1	Herding shepherd dogs	No
17	PRADC1	protease associated domain containing 1	Herding shepherd dogs	No
17	PTPN22	protein tyrosine phosphatase, non-receptor type 22	Herding shepherd dogs	No
17	RSBN1	round spermatid basic protein 1	Herding shepherd dogs	No
17	RTKN	rhotekin	Herding shepherd dogs	No
17	SFXN5	sideroflexin 5	Herding shepherd dogs	No
17	SIKE1	suppressor of IKBKE 1	Herding shepherd dogs	No
17	SLC4A5	solute carrier family 4 member 5	Herding shepherd dogs	No
17	SMYD5	SMYD family member 5	Herding shepherd dogs	No
17	SPR	sepiapterin reductase (7,8-dihydrobiopterin:NADP+ oxidoreductase)	Herding shepherd dogs	No
17	STAMBP	STAM binding protein	Herding shepherd dogs	No
17	SYCP1	synaptonemal complex protein 1	Herding shepherd dogs	No
17	SYT6	synaptotagmin 6	Herding shepherd dogs	No
17	TET3	tet methylcytosine dioxygenase 3	Herding shepherd dogs	No
17	TLX2	T-cell leukemia homeobox 2	Herding shepherd dogs	No
17	TPRKB	TP53RK binding protein	Herding shepherd dogs	No
17	TRIM33	tripartite motif containing 33	Herding shepherd dogs	No
17	TSHB	thyroid stimulating hormone beta	Herding shepherd dogs	No
17	TSPAN2	tetraspanin 2	Herding shepherd dogs	No
17	TTC31	tetratricopeptide repeat domain 31	Herding shepherd dogs	No
17	WBP1	WW domain binding protein 1	Herding shepherd dogs	No
17	WDR54	WD repeat domain 54	Herding shepherd dogs	No
17	ZNF638	zinc finger protein 638	Herding shepherd dogs	No
20	5S_rRNA	5S ribosomal RNA	Both groups	No
20	ARHGEF3	Rho guanine nucleotide exchange factor 3	Livestock guardians	No
20	CCDC66	coiled-coil domain-containing protein 66	Livestock guardians	No
20	ERC2	ELKS/RAB6-interacting/CAST family member 2	Livestock guardians	No
20	FAM208A	family with sequence similarity 208 member A	Livestock guardians	No
21	C11orf54	chromosome 11 open reading frame 54	Herding shepherd dogs	No
21	CCDC82	coiled-coil domain containing 82	Herding shepherd dogs	No
21	CEP295	centrosomal protein 295	Herding shepherd dogs	No
21	CEP57	centrosomal protein 57	Herding shepherd dogs	No
21	FAM76B	family with sequence similarity 76 member B	Herding shepherd dogs	No
21	JRKL	JRK-like	Herding shepherd dogs	No
21	MAML2	mastermind like transcriptional coactivator 2	Herding shepherd dogs	No
21	MED17	mediator complex subunit 17	Herding shepherd dogs	No
21	MTMR2	myotubularin related protein 2	Herding shepherd dogs	No
21	VSTM5	V-set and transmembrane domain containing 5	Herding shepherd dogs	No
22	5S_rRNA	5S ribosomal RNA	Both groups	No
22	ATP7B	ATPase copper transporting beta	Livestock guardians	No
22	CAB39L	calcium binding protein 39 like	Both groups	No
22	CCDC70	coiled-coil domain containing 70	Livestock guardians	No
22	CDADC1	cytidine and dCMP deaminase domain containing 1	Both groups	No
22	CPB2	carboxypeptidase B2	Livestock guardians	No
22	CYSLTR2	cysteinyl leukotriene receptor 2	Both groups	No
22	EBPL	emopamil binding protein like	Both groups	No
22	ESD	esterase D	Livestock guardians	No
22	FNDC3A	fibronectin type III domain containing 3A	Both groups	No
22	INTS6	integrator complex subunit 6	Livestock guardians	No
22	ITM2B	integral membrane protein 2B	Both groups	No
22	KCNRG	potassium channel regulator	Both groups	No
22	KPNA3	karyopherin subunit alpha 3	Both groups	No
22	LCP1	lymphocyte cytosolic protein 1	Livestock guardians	No
22	LPAR6	lysophosphatidic acid receptor 6	Both groups	No
22	LRCH1	leucine rich repeats and calponin homology domain containing 1	Livestock guardians	No
22	LRRC63	leucine rich repeat containing 63	Livestock guardians	No
22	MED4	mediator complex subunit 4	Both groups	No
22	MTLR	motilin receptor	Both groups	No
22	NDUFB6	NADH dehydrogenase	Both groups	No
22	NUDT15	nudix hydrolase 15	Both groups	No
22	PHF11	PHD finger protein 11	Both groups	No
22	RB1	RB transcriptional corepressor 1	Both groups	No
22	RCBTB1	RCC1 and BTB domain containing protein 1	Both groups	No
22	RCBTB2	RCC1 and BTB domain containing protein 2	Both groups	No
22	RNASEH2B	ribonuclease H2 subunit B	Both groups	No
22	RUBCNL	RUN and cysteine rich domain containing beclin 1 interacting protein like	Livestock guardians	No
22	SERPINE3	serpin family E member 3	Livestock guardians	No
22	SETDB2	SET domain bifurcated 2	Both groups	No
22	SIAH3	siah E3 ubiquitin protein ligase family member 3	Livestock guardians	No
22	SPERT	spermatid associated	Livestock guardians	No
22	SPRYD7	SPRY domain containing 7	Both groups	No
22	SUCLA2	succinate-CoA ligase ADP-forming beta subunit	Both groups	No
22	TRIM13	tripartite motif containing 13	Both groups	No
22	WDFY2	WD repeat and FYVE domain containing 2	Livestock guardians	No
22	ZC3H13	zinc finger CCCH-type containing 13	Livestock guardians	No
25	ALG5	ALG5, dolichyl-phosphate beta-glucosyltransferase	Both groups	No
25	CCNA1	cyclin A1	Livestock guardians	No
25	EXOSC8	exosome component 8	Both groups	No
25	FREM2	FRAS1 related extracellular matrix protein 2	Livestock guardians	No
25	POSTN	periostin	Both groups	No
25	RFXAP	regulatory factor X associated protein	Both groups	No
25	SERTM1	serine rich and transmembrane domain containing 1	Both groups	No
25	SMAD9	SMAD family member 9	Both groups	No
25	SPG20	spastic paraplegia 20 (Troyer syndrome)	Livestock guardians	No
25	STOML3	stomatin like 3	Livestock guardians	No
25	SUPT20H	SPT20 homolog, SAGA complex component	Both groups	No
25	TRPC4	transient receptor potential cation channel subfamily C member 4	Both groups	No
25	UFM1	ubiquitin fold modifier 1	Both groups	No
27	ANO6	anoctamin 6	Herding shepherd dogs	No
27	DBX2	developing brain homeobox 2	Herding shepherd dogs	No
27	NELL2	neural EGFL like 2	Herding shepherd dogs	No
27	TMEM117	transmembrane protein 117	Herding shepherd dogs	No
30	CHRM5	cholinergic receptor muscarinic 5	Livestock guardians	No
30	CILP	cartilage intermediate layer protein	Livestock guardians	No
30	CLPX	caseinolytic mitochondrial matrix peptidase chaperone subunit	Livestock guardians	No
30	DPP8	dipeptidyl peptidase 8	Livestock guardians	No
30	EMC7	ER membrane protein complex subunit 7	Livestock guardians	No
30	FMN1	formin 1	Both groups	No
30	GREM1	gremlin 1, DAN family BMP antagonist	Herding shepherd dogs	No
30	HACD3	3-hydroxyacyl-CoA dehydratase 3	Livestock guardians	No
30	IGDCC3	immunoglobulin superfamily DCC subclass member 3	Livestock guardians	No
30	IGDCC4	immunoglobulin superfamily DCC subclass member 4	Livestock guardians	No
30	PARP16	poly(ADP-ribose) polymerase family member 16	Livestock guardians	No
30	PDCD7	programmed cell death 7	Livestock guardians	No
30	RYR3	ryanodine receptor 3	Both groups	No
30	SCG5	secretogranin V	Herding shepherd dogs	No
30	VWA9	von Willebrand factor A domain containing 9	Livestock guardians	No
34	5S_rRNA	5S ribosomal RNA	Both groups	No
34	DNAH5	dynein axonemal heavy chain 5	Livestock guardians	No
34	FAM105A	family with sequence similarity 105 member A	Livestock guardians	No
34	OTULIN	OTU deubiquitinase with linear linkage specificity	Livestock guardians	No
34	TRIO	trio Rho guanine nucleotide exchange factor	Livestock guardians	No
